# Supplementary material for: One Health Approach to Trypanosoma cruzi: Serological and Molecular Detection in Owners and Dogs Living on Oceanic Islands and Seashore Mainland of Southern Brazil
Source: Trop Med Infect Dis. 2025 Aug 2;10(8):220. doi: 10.3390/tropicalmed10080220 (PMC12390059; doi:10.3390/tropicalmed10080220)
Supplement: Supplementary file 1 [file tropicalmed-10-00220-s001.zip]

Archive with 1 entries (1 files):
- tropicalmed-3730313-supplementary.pdf
